# Supplementary material for: A UK Single-Center, Retrospective, Noninterventional Study of Clinical Outcomes and Costs of Two BotulinumtoxinA Treatments for Limb Spasticity
Source: Toxins (Basel). 2023 Aug 30;15(9):532. doi: 10.3390/toxins15090532 (PMC10534376; doi:10.3390/toxins15090532)
Supplement: Supplementary file 1 [file toxins-15-00532-s001.zip]

Archive with 1 entries (1 files):
- toxins-2538802-supplementary.pdf
